# Supplementary material for: Selenonium Salt as a Catalyst for Nucleophilic Substitution Reactions in Water: Synthesis of Thiocyanites and Selenocyanates
Source: Molecules. 2023 Mar 29;28(7):3056. doi: 10.3390/molecules28073056 (PMC10095699; doi:10.3390/molecules28073056)
Supplement: Supplementary file 1 [file molecules-28-03056-s001.zip]

Archive with 1 entries (1 files):
- molecules-2306244-supplementary.pdf
